# Supplementary material for: HPV Vaccine: An Effective but Underutilized Prevention Tool
Source: Int J Environ Res Public Health. 2025 Dec 10;22(12):1844. doi: 10.3390/ijerph22121844 (PMC12732589; doi:10.3390/ijerph22121844)
Supplement: Supplementary file 1 [file ijerph-22-01844-s001.zip]

Archive with 1 entries (1 files):
- ijerph-3903575-supplementary.pdf
